# Supplementary material for: Adapting cytoskeleton-mitochondria patterning with myocyte differentiation by promyogenic PRR33
Source: Cell Death Differ. 2024 Aug 15;32(1):177–93. doi: 10.1038/s41418-024-01363-w (PMC11742405; doi:10.1038/s41418-024-01363-w)
Supplement: Supplementary file 14 — supplemental table 1 [file 41418_2024_1363_MOESM14_ESM.xlsx]

## Sheet: Sheet1
Supplemental table 1. gRNAs used to generate knockout C2C12
Gene name	gRNA1(5’→3’)	gRNA 2(5’→3’)
Prr33	CATGTCACTGGCTGAGTCCC	CTTCAGTAACAAAACCAGAG
