# Supplementary material for: Adapting cytoskeleton-mitochondria patterning with myocyte differentiation by promyogenic PRR33
Source: Cell Death Differ. 2024 Aug 15;32(1):177–93. doi: 10.1038/s41418-024-01363-w (PMC11742405; doi:10.1038/s41418-024-01363-w)
Supplement: Supplementary file 15 — supplemental table 2 [file 41418_2024_1363_MOESM15_ESM.xlsx]

## Sheet: Sheet1
Supplemental table 2. Primers for genotyping mouse and CRISPR/Cas9 knockout cells
Gene name	Forward primer (5’→3’)	Reversed primer (5’→3’)
Prr33 fl/fl	CAATTCCCAAGTACCAGTTCCCTAG	AGAATGACATGGGTCTTCCTGAG
HSA-Cre	GCCTGCATTACCGGTCGATGCAACGA	GTGGCAGATGGCGCGGCAACACCATT
Prr33-gRNA	CTCAGACCTCCACCCATACC	ACAGCCAGTCTCTGTCCACC
