# Supplementary material for: Adapting cytoskeleton-mitochondria patterning with myocyte differentiation by promyogenic PRR33
Source: Cell Death Differ. 2024 Aug 15;32(1):177–93. doi: 10.1038/s41418-024-01363-w (PMC11742405; doi:10.1038/s41418-024-01363-w)
Supplement: Supplementary file 16 — supplemental table 3 [file 41418_2024_1363_MOESM16_ESM.xlsx]

## Sheet: Sheet1
Supplemental table 3. Sequences for shRNA and siRNAs
Sequences for shRNA	Sense (5’→3’)	Antisense (5’→3’)
Prr33 shRNA	GAAGAGCCTATCGGACAGACACTCGAGC	GCTCGAGTGTCTGTCCGATAGGCTCTTC
Sequences for siRNAs	Sense (5’→3’)	Antisense (5’→3’)
si-Prr33	GGCUAAAGAAGCAGCUGAUTT	AUCAGCUGCUUCUUUAGCCTT
si-Des	GUGACAACCUGAUAGACGATT	UCGUCUAUCAGGUUGUCACTT
