# Supplementary material for: Adapting cytoskeleton-mitochondria patterning with myocyte differentiation by promyogenic PRR33
Source: Cell Death Differ. 2024 Aug 15;32(1):177–93. doi: 10.1038/s41418-024-01363-w (PMC11742405; doi:10.1038/s41418-024-01363-w)
Supplement: Supplementary file 17 — supplemental table 4 [file 41418_2024_1363_MOESM17_ESM.xlsx]

## Sheet: Sheet1
Supplemental table 4. Primers for real-time PCR used in this study
Gene name(mouse)	Forward primer (5’→3’)	Reversed primer (5’→3’)
Prr33-N	GCAGGCCAGGGATGCTTATTTCGG	ACTGTGTGAGGGGCTTGAGC
Prr33-201	GCTGCCTGCTCTGACCAGGG	CTTGCCACTATGCAGCTGCC
Prr33-202	AGAAGGATGGGGTGCTGCC	AGCATCCCTGGCCTTGCACG
Prr33-203	CCACCAAAGACTCGAGCAGG	GACACAGGACTGTGGTCTCC
Prr33	ATTTCTGTGCCGACCTCGTT	GAAGCCTCCAACCTTCTGCT
Myogenin	AGCGCAGGCTCAAGAAAGTGAATG	CTGTAGGCGCTCAATGTACTGGAT
Myf5	CAGCCCCACCTCCAACTG	GGGACCAGACAGGGCTGTTA
Acta1	CAGAGCAAGCGAGGTATCC	GTCCCCAGAATCCAACACG
MyoD	CGCCACTCCGGGACATAG	GAAGTCGTCTGCTGTCTCAAAGG
Myh4	CGAGGACGAGGAGGAGATCA	GTGTCAGCTCAAGGTCGTCA
Gata4	GAGATCGCGCCGGTTTTCT	TGCTTTCTGCCTGCTACACA
Sox8	TACCCGCATCTCCATAACGC	CGGCCAGTCTTCACACTCTT
Atf3	GAAGATGAGAGGAAAAGGAGGCG	GCTCAGCATTCACACTCTCCAG
Mylk2	ACCAGGTTGCCCCTCTCTAT	TCAGGTTGTCAGATTGCCCC
Pdlim2	GACTCTTACAGGAAGCCTTGGAG	GACGCTGCATTTCTCACAGGTG
Dystrophin	AGCTCAACCGTCGATTTGCAGC	TTCAGCCTCCAGTGGTTCAAGC
Xirp2	CCAATGGAGTGCCTCATAGCAG	GGCTTGCAGTATATTCGTCCGTG
Synpol2l	CTCACTACCACCTACACCCAGA	GCTGTTAGCAGGGATGCAATGG
Tnnt1	GAGCAGAGGATGACGCCAAGAA	TTCATCTCCCGACCAGTCTGTC
Myoz2	ATTGTCCCATTTCAGTAATCGTGG	CAACTCTCCCATTCTGCATGGC
Oas1a	GAGGTGGAGTTTGATGTGCTGC	GTGAAGCAGGTAGAGAACTCGC
Bglap2	GCAATAAGGTAGTGAACAGACTCC	GCGTTTGTAGGCGGTCTTCAAG
Csrp3	CACAGACACTGGCGAGCATCTT	TCCACATCGTGGGCACTTCTCT
Micu2	GGAAGACTTTGCTATCGCCATGC	GGTGTCCAGAAGATTGTCCGAG
Mrps16	CTCACCTCTCTAAGCCTATGGAG	TCTGAGACGCTAAGAGGACCTC
Pck2	AACGTGGCTGAGACCAGTGATG	AAGCGCGAGTTTGGATGTGCAC
18s-rRNA	TCCGACCATAAACGATGCCG	CAATCTGTCAATCCTGTCCGTGTC
Rpl19	CCACAAGCTCTTTCCTTTCG	GGATCCAACCAGACCTTCTTT
Cdk1	TCATGGATTCTTCGCTCGTT	TCGGGAGTGACAAAACACAA
Ccne1	CTGAGAGATGAGCACTTTCTGC	TGTCTCTCTGTGGAGCTTATAGACTT
Ccnb1	TGTGAAAGATATCTATGCTTACCTCAG	CGACCCAGTAGGTATTTTGGTCTA
Ccnd1	GCAGAAGGAGATTGTGCCATCC	AGGAAGCGGTCCAGGTAGTTCA
Aurb	CTTTGGCTGGTCTGTGCAT	CTGGGGGCAGATAGTCCAG
Ccna1	GCTACTGAGGATGGAGCATCTG	CAGCTTCCAGAAGGCTCAGTTC
Ccna2	TTGTAGGCACGGCTGCTATGCT	GGTGCTCCATTCTCAGAACCTG
Ccne2	GTACTGTCTGGAGGAATCAGCC	CCAAACCTCCTGTGAACATGCC
Des	GCGGCTAAGAACATCTCTGAGG	ATCTCGCAGGTGTAGGACTGGA
16s-rRNA	CCGCAAGGGAAAGATGAAAGAC	TCGTTTGGTTTCGGGGTTTC
Hexokinase 2	GCCAGCCTCTCCTGATTTTAGTGT	GGGAACACAAAAGACCTCTTCTGG
Myostatin	AACCTTCCCAGGACCAGGAGAA	GGCTTCAAAATCGACCGTGAGG
