# Supplementary material for: Adapting cytoskeleton-mitochondria patterning with myocyte differentiation by promyogenic PRR33
Source: Cell Death Differ. 2024 Aug 15;32(1):177–93. doi: 10.1038/s41418-024-01363-w (PMC11742405; doi:10.1038/s41418-024-01363-w)
Supplement: Supplementary file 18 — supplemental table 5 [file 41418_2024_1363_MOESM18_ESM.xlsx]

## Sheet: Sheet1
Supplemental table 5. Antibodies used in this study
Primary antibodies	Source	Catalog #	Origin	Application
MYOD	BD Biosciences	554130	Mouse	1:1000 for WB
Monoclonal anti-FLAG	Sigma	F1804	Mouse	IP, 1:1000 for WB
IgG Isotype Control	Invitrogen	MA5-14453	Mouse	IP
DESMIN	Abcam	ab15200	Rabbit	IP, 1: 1000 for WB
TOMM20	Abcam	ab283317	Mouse	1: 600 for IF
Ki67	Abcam	ab15580	Rabbit	1: 600 for IF
α-TUBULIN	Cell signaling technology	2125S	Rabbit	1: 5000 for WB
eMHC	DSHB	F1.562-S	Mouse	1: 600 for IF, 1: 1000 for WB
Myosin heavy chain, sarcomere, MYH1E	DSHB	MF20-S	Mouse	1: 600 for IF,
TUFM	Proteintech	26730-1-AP	Rabbit	1: 1000 for WB
DESMIN	Proteintech	67793-1-lg	Mouse	1:500 for IF
β-ACTIN	Huaan Biotechnology	EM2001-07	Mouse	1: 5000 for WB
GAPDH	Huaan Biotechnology	ET1601-4	Rabbit	1: 5000 for WB
TOMM20	Huaan Biotechnology	ET1609-25	Rabbit	1:600 for IF
PRR33	Huaan Biotechnology	This study	Rabbit	1:500 for IF, 1:1000 for WB
Second antibodies	Source	Catalog #	Origin	Application
Alexa Fluor® 594 Goat Anti-Rabbit	Invitrogen	A-11012	Goat	1:400 for IF
Alexa Fluor® 594 Goat Anti-Mouse	Invitrogen	A-11005	Goat	1:400 for IF
Alexa Fluor® 488 Goat Anti-Mouse	Invitrogen	A-11001	Goat	1:400 for IF
Alexa Fluor® 488 Goat Anti-Rabbit	Invitrogen	A-11008	Goat	1:400 for IF
Wheat Germ Agglutinin (WGA)	Invitrogen	W11262		1:400 for IF
Goat anti-mouse IgG HRP	Huaan Biotechnology	HA1006	Goat	1：3000 for WB
Goat anti-rabbit IgG HRP	Huaan Biotechnology	HA1001	Goat	1：3000 for WB
